# Supplementary material for: Experimentally-Based Computational Investigation into Beat-To-Beat Variability in Ventricular Repolarization and Its Response to Ionic Current Inhibition
Source: PLoS One. 2016 Mar 28;11(3):e0151461. doi: 10.1371/journal.pone.0151461 (PMC4809506; doi:10.1371/journal.pone.0151461)
Supplement: S2 Appendix — Experimental ranges used in the construction of the population of models: a) For normalized maximal IKr, IKs, Ito1 and ICaL current values. b) For APD and change in APD values under control conditions and following pharmacological inhibitions (complete IKr inhibition, complete IKs inhibition, 95% inhibition of ICaL and complete inhibition of IKs combined with 90% inhibition of Ito1). (M) [file pone.0151461.s002.m]

% % --------------------------------
% % EXPERIMENTALLY-BASED CALIBRATION
% % --------------------------------


% % Ranges for normalized currents:
% % --------------------------------
% [min max] scaling for IKr 
  0.5826    1.4174  
% [min max] scaling for IKs
  0.2197    1.7803        
% [min max] scaling for Ito1
  0.6042    1.3958        
% [min max] scaling for ICaL
  0.5164    1.4836        


% % Ranges for APD and APD change with respect to control:
% % --------------------------------
% [min(APD) max(APD) min(Delta_APD) max(Delta_APD)] for Control 
  175.0000  279.1743         0         0        
% [min(APD) max(APD) min(Delta_APD) max(Delta_APD)] for IKr block
  192.1108  401.3508  -24.0552  193.3240        
% [min(APD) max(APD) min(Delta_APD) max(Delta_APD)] for IKs block  
  170.0722  284.4007  -27.6303   43.0023        
% [min(APD) max(APD) min(Delta_APD) max(Delta_APD)] for IKs & Ito1 block    
  120.1216  325.4230 -109.5096  110.8022        
% [min(APD) max(APD) min(Delta_APD) max(Delta_APD)] for ICaL block    
  46.5106  179.7722 -179.3852  -38.5725   
  
  
  
  
  
